# Supplementary material for: Evaluation of psychiatric conditions in asymptomatic outpatient clinic patients
Source: PLoS One. 2025 Feb 25;20(2):e0319168. doi: 10.1371/journal.pone.0319168 (PMC11856311; doi:10.1371/journal.pone.0319168)
Supplement: S1 Dataset — (XLSX) [file pone.0319168.s001.xlsx]

## Sheet: Sayfa1
NO	Name-Surname	age	gender	visit/year	group (KONTROL=1/YEAR, PATIENT=>1/YEAR)	height(M)	weight(KG)	bmi (KG/M2)	VOCI	BAI	DAI	EGFR	T.KOL	ALT	D.BİL	URIC ACID	NA	T.PROT.	K	MG	LDL	HDL	TG	KREA.	CA	GLUKOZ	CRP	T.BIL	IND.BIL	ALB.	WBC	HGB	HCT	PLT	HBA1C	VITD	B12	FERRITIN	TSH
1	***	46	2	2	2	1.73	83	27.7323	109	11	26	109	235	38	0.1	5.3	139	8	4.58	1.77	153	64	91	0.77	9.88	106	1.36	0.3	0.2	4.9	5.29	15	43.5	181	5.2	7.11	312	121	2.25
2	***	68	2	2	2	1.67	98	35.1393	45	6	13	90	184	37	0.3	5.7	137	7.4	4.4	2.1	100	50	170	0.85	9.51	106	1.5	0.7	0.4	5	6.01	14.1	42.2	205	5.7	15.8	288		0.92
3	***	29	1	2	2	1.57	51	20.6905	75	7	16	119	222	9	0.17	5.3	142	7.8	4.17	2.14	151	71	69	0.67	9.73	82	0.92	0.49	0.32	4.7	5.76	13.2	41.3	257	5.6	21.9	297	33	1.95
4	***	35	1	3	2	1.57	55	22.3133	39	15	10	117	188	21	0.24	5.3	144	7.5	4.39	2.32	96	74	88	0.62	9.45	84	0.6	0.64	0.4	5	5.8	13.6	39.3	239	4.9	18	362	28	2.17
5	***	54	1	1	1	1.58	71	28.441	13	27	10	101	266	16	0.14	5.1	147	7.2	4.84	1.95	171	64	157	0.64	9.91	115	3.53	0.39	0.25	4.4	6.67	12.9	39.5	230	6.2	24.7	313	79	3.35
6	***	43	2	2	2	1.78	81	25.565	113	27	13	103	251	36	0.28	7.8	141	7.1	4.77	1.88	174	35	211	0.91	9.45	102	1.99	1.13	0.85	4.7	6.02	15.5	46.4	169	5.5	14.9	281	256	1.61
7	***	28	1	3	2	1.67	57	20.4382	63	22	15	118	163	10	0.3	3.1	141	7.9	3.98	2.07	100	48	76	0.7	9.3	90	0.6	0.98	0.68	5	7.56	13.9	41.3	177	5.1	22			2.34
8	***	25	2	1	1	1.79	79	24.6559	1	1	1	111	172	26	0.25	8.5	138	7.5	4.66	2.46	95	67	48	95	9.51	83	4.26	0.67	0.42	4.8	7.58	16.1	47.1	256	5.1	35.9	1313	64	1.9
9	***	25	1	3	2	1.64	71	26.398	34	11	15	109	207	31	0.18	5.6	136	7.6	4.41	1.99	119	76	58	0.76	9.18	87	2.18	0.51	0.32	4.8	7.21	13.5	40.3	298	5.4	9.25	394	26	1.54
10	***	18	2	1	1	1.9	67	18.5596	33	9	17	129	2010	14	0.2	5.5	142	7.8	4.11	1.88	122	76	72	0.82	10.06	84	0.6	0.6	0.4	4.6	6.24	16.4	48.2	144		18			1.93
11	***	61	1	1	1	1.58	73	29.2421	128	14	12	86	246	20	0.21	3.3	143	7.5	4.49	2.25	151	80	77	0.75	9.99	83	1.52	0.59	0.38	4.7	7.18	13.8	40.7	258	5.1	12	309	79	1.83
12	***	41	2	1	1	1.73	89	29.737	74	2	8	112	245	54	0.24	6.3	139	7.2	4.29	2.1	171	50	122	0.79	9.36	102	0.93	0.73	0.49	4.9	5.12	15.6	45.4	266	5.7	14.8	340	68	5.36
13	***	44	1	3	2	1.61	50	19.2894	74	15	15	107	225	10	0.36	3.1	140	7.6	4.78	2.39	100	112	66	0.67	9.21	94	0.6	1.03	0.67	4.6	4.98	12.9	38.4	243	5	22.8	409	15	2.54
14	***	36	1	2	2	1.62	107	40.7712	59	26	33	97	209	31	0.2	5.4	142	7.4	4.65	1.96	140	46	114	0.79	9.46	94	1.5	0.56	0.36	4.5	6.6	11.8	37.4	322	4.7	10.1	398	15	2.64
15	***	48	1	3	2	1.67	70	25.0995	66	26	8	104	186	14	0.28	4	138	7.1	4.92	2	112	61	64	0.68	10.65	77	0.6	0.86	0.58	4.5	5.87	14.9	42.6	267	4.8	19.9	217	42	1.47
16	***	26	1	2	2	1.6	58	22.6562	55	6	8	127	157	14	0.42	3.8	144	7.8	4.44	2	89	57	53	0.59	9.02	93	0.6	1.35	0.93	4.6	6.99	14.4	41.9	215	5	31.7	248	92	2.36
17	***	42	1	4	2	1.63	75	28.2284	93	10	14	110	160	25	0.23	7	140	8.5	4.5	3.49	92	36	162	0.64	9.77	112	3.95	0.71	0.48	4.9	9.94	12.9	38.5	263	5.8	20.5	272	61	2.55
18	***	49	1	1	1	1.7	110	38.0623	44	11	8	106	325	26	0.21	5.5	139	7.4	4.34	1.92	190	51	431	0.63	9.04	93	1.48	0.87	0.66	4.2	6.88	14	42.5	303	5.8	5.99	215	46	1.75
19	***	26	2	4	2	1.7	79	27.3356	100	18	28	119	164	14	0.24	4.4	139	7.3	4.51	2.28	97	48	95	0.88	9.29	94	2.54	0.6	0.36	4.9	5.54	15.2	42.8	204	5.6	24	314	92	1.26
20	***	65	2	1	1	0.71	82	162.666	10	4	6	94	196	18	0.29	6.5	137	7.2	4.52	2.01	136	37	117	0.79	9.03	90	3.45	0.87	0.58	4.4	6.38	15.5	45.2	245	5.7	23	45	292	2.6
21	***	28	2	2	2	1.7	67	23.1834	50	7	6	110	124	20	0.1	5.3	142	7	4.06	1.97	50	43	156	0.94	9.65	92	4.56	0.17	0.07	4.4	5.4	11.3	34.5	309	5.8	27	654	7	2.73
22	***	19	2	1	1	1.7	92	31.8339	62	9	16	113	213	172	0.32	11.2	141	7.7	4.09	2.03	124	51	189	0.97	9.51	86	3.41	0.87	0.55	5.1	9.45	17.1	48	239	4.7	7.55	301	291	2.41
23	***	48	1	3	2	1.62	58	22.1003	65	4	22	99		29	0.12	4.9	142	7.8	4.7	2.09				0.8	9.59	96	0.71	0.18	0.06	5.2	5.44	12.6	38.7	210	6	20	467	67	0.81
24	***	31	1	2	2	1.6	55	21.4844	72	8	9	122	170	7	0.24	2.3	140	7.5	4.08	2.01	96	57	87	0.6	9	91	0.62	0.65	0.41	4.7	9.15	12.3	36.8	242	5	18	436	33	2.55
25	***	48	1	2	2	1.52	59	25.5367	106	30	31	104	255	11	0.18	5.6	141	7.7	4.43	2.25	171	50	172	0.68	9.23	93	8.15	0.53	0.35	4.6	8.81	13.5	38.3	275	5	10.4	272	39	1.99
26	***	60	1	1	1	1.6	80	31.25	36	8	12	94	247	17	0.2	6.6	146	8.1	4.76	2.22	141	80	132	0.7	10.2	104	4.64	0.51	0.31	5	7.09	14	41.7	265	5.9	26	258	149	0.84
27	***	63	2	2	2	1.78	80	25.2493	49	4	13	82	230	14	0.16	4.8	144	7.8	4.44	1.94		38	135	0.98	9.52	97	6.82	0.5	0.34	4.6	11.83	14.3	42.7	242	5.7	12.6	238	73	1.42
28	***	30	2	1	1	1.72	76	25.6896	61	14	9	110	163	29	0.12	4.5	141	8.1	4.98	2.2	86	49	141	0.93	9.5	93	2	0.22	0.1	4.8	11.91	14.1	41.7	290	5.7	17.4	376	134	1.62
29	***	33	1	1	1	1.7	88	30.4498	124	35	25	116	145	13	0.13	2.9	138	7.4	4.54	2.11	64	72	44	0.66	9.26	91	0.6	0.29	0.16	4.5	7.5	7.5	25.6	477	5.4	3.68	256	3	1.79
30	***	60	2	2	2	1.78	72	22.7244	27	2	5	82	239	33	0.17	4.9	141	6.8	4.66	2.31				0.99	9.54	95	0.6	0.44	0.27	4.5	8.29	14.5	43.2	318	5.4	20	546	190	3.9
31	***	25	1	1	1	1.6	46	17.9687	55	12	14	122	171	10	0.19	4.2	140	7.1	4.35	1.97	102	58	54	0.68	9.22	88	0.86	0.48	0.29	4.6	5.42	13	37.9	243	5.4	13.1	416	63	1.54
32	***	62	2	1	1	1.59	77	30.4577	48	3	8	75	223	24	0.17	6.4	139	7.7	5	2.24	144	56	115	0.84	9.35	102	7.24	0.46	0.29	4.5	7.99	14.1	41	256	5.6	28.5	492	50	1.92
33	***	25	1	1	1	1.65	61	22.4059	24	7	5	123	161	13	0.25	3.8	136	7.2	4.46	2.12	98	55	38	0.67	9.32	84	0.6	0.7	0.45	4.6	9.65	13.2	39.7	232	5.2	9.41	190	45	1.8
34	***	53	1	1	1	1.68	76	26.9274	19	11	7	78	174	14	0.19	5.2	142	7.8	4.84	2.12	98	64	61	0.85	9.29	101	8.39	0.51	0.32	4.6	6.44	13.5	40.6	174	5.6	14.5	217	29	2
35	***	27	1	2	2	1.55	68	28.3039	38	20	19	122	111	24	0.19	5.9	137	7.8	4.32	2.09	52	47	59	0.65	9.56	90	10	0.4	0.21	4.3	9.88	13.1	38.5	278	5.4	15.2	385	24	4.82
36	***	26	1	1	1	1.72	60	20.2812	75	31	16	92	152	11	0.18	3.8	141	7.5	4.29	2.02	73	70	43	0.87	9.44	75	1.3	0.38	0.2	4.8	4.74	10.8	34.3	285	5.4	8.33	384	10	1.62
37	***	21	1	1	1	1.63	48	18.0662	24	10	16	122	190	14	0.18	4.9	143	7.3	3.83	1.92	102	75	66	0.71	9.5	93	0.6	0.5	0.32	4.9	6.03	14	39.2	254	4.8	12.7	351	43	1.48
38	***	34	1	4	2	1.71	62	21.2031	7	2	1	130	178	24	0.21	4.1	139	7.1	4.28	1.89	97	69	59	0.46	9.02	82	0.6	0.59	0.38	4.4	4.63	11.4	34.2	236	5	16.5	389	19	0.86
39	***	39	1	1	1	1.61	49	18.9036	50	0	7	120	173	11	0.13	3.8	139	7.6	4.43	1.87	84	77	59	0.65	9.46	85	4.83	0.3	0.17	4.6	5.26	12.2	37.2	246	5.1	6.93	284	21	3.96
40	***	46	2	2	2	1.8	90	27.7778	104	20	16	108	265	47	0.16	4.7	146	7.8	5.08	2.25	193	56	80	0.79	9.84	98	1.91	0.44	0.28	4.6	5.5	15.1	44.2	242	6.1	36.6	393	287	1.26
41	***	21	1	1	1	1.67	64	22.9481	23	24	12	126	168	13	0.18	3.8	138	7.2	4.18	1.86	86	74	41	0.67	9.4	81	0.6	0.43	0.25	4.8	6.49	13	37.8	211	4.9	28.5	626	57	2.12
42	***	56	1	3	2	1.59	60	23.7332	19	9	13	105	263	13	0.15	3.2	141	6.9	4.44	2.12				0.56	9.96	91	0.85	0.49	0.34	4.5	4.95	13.7	41.4	197	5.1	41.9	435	122	0.2
43	***	25	1	4	2	1.68	50	17.7154	60	33	18	124	151	14	0.2	3	139	7	4.66	1.95	71	73	37	0.64	9.5	90	0.63	0.49	0.29	4.2	10.68	12.4	37.1	291	5.4	21	345	15	1.56
44	***	23	1	2	2	1.58	54	21.6311	95	6	11	127	194	9	0.12	3.8	141	7	4.58	1.87	108	76	50	0.63	8.99	84	0.6	0.23	0.11	4.4	7.13	12.1	36.8	260	5.4	21.1	279	11	1.53
45	***	36	1	1	1	1.67	69	24.7409	130	38	32	113	184	8	0.13	5.2	145	6.9	4.46	2.15	116	55	66	0.68	9.35	88	2.43	0.3	0.17	4.3	6.92	11.9	36	222	5.4	13.1	151	19	1.84
46	***	26	1	2	2	1.57	70	28.3987	78	14	15	124	155	22	0.15	4.6	138	7.3	5.14	2.02	84	52	96	0.64	9.72	87	1.41	0.36	0.21	4.4	8.82	12.8	38.7	199	5.5	10.7	220	26	5.4
47	***	25	1	2	2	1.6	54	21.0937	9	14	9	125	163	21	0.16	4.6	139	7	4.85	1.91	84	63	81	0.63	9.33	86	1.98	0.36	0.21	4.4	7.24	11.8	36.3	264	5.1	26.5	312	36	2.57
48	***	25	1	2	2	1.58	47	18.8271	33	13	6	126		5	0.5	2.9	140	7.1	4.45	1.81				0.65	9.77	96	0.2	0.9	0.4	4.7	8.7	12.2	36.2	280	4.8	8.54	165	37	0.94
49	***	20	1	3	2	1.69	58	20.3074	172	48	26	133	115	16	0.09	3.9	137	7.4	4.57	2.04	50	57	39	0.58	9.17	95	0.78	0.15	0.06	4.2	8.03	9.4	29.6	444	5.6	14.3	397	4	4.24
50	***	24	1	4	2	1.6	54	21.0937	54	9	6	128	169	9	0.09	2.7	137	7	3.85	1.91	78	77	69	0.61	9.41	81	1.2	0.49	0.4	4.3	5.52	11.2	34.6	174	5.2	11.8	175	5.3	4.88
51	***	28	1	4	2	1.7	63	21.7993	162	23	4	124		15	0.4	5	140	7	4	2.2				0.8	9	95	3.26	0.6	0.2	4.5	8.26	12.1	37.4	244	5.5	20	358	32	4
52	***	30	1	1	1	1.5	52	23.1111	9	4	6	125	189	14	0.07	3.5	138	7.5	4.64	2	117	56	80	0.58	9.67	85	1.33	0.4	0.33	4.2	7.53	12.9	39.4	318	5.5	7.8	129	6.2	2.01
53	***	33	2	2	2	1.8	88	27.1605	3	2	3	117	236	51	0.12	6.5	140	7.9	4.27	1.86	162	55	97	0.81	9.97	93	1.54	0.66	0.54	5	6.87	16	47	304	5.4	13.5	92	89	1.24
54	***	42	1	1	2	1.65	78	28.6501	149	51	35	112	209	13	0.09	2.7	139	7.3	4.33	1.7	142	47	98	0.61	9.19	89	2.88	0.56	0.48	4.3	5.33	12	36.8	265	5.3	21	310	35	2.04
55	***	40	2	2	2	1.84	106	31.3091	42	6	4	108	177	28	0.2	7	139	6.9	4.37	2.07	106	41	151	0.87	9.66	78	1.03	1.42	1.22	4.4	5.78	12.6	39.2	269	4.7	28.1	362	58.1	1.2
56	***	50	2	1	1	1.67	110	39.4421	118	13	4	105	204	22	0.1	5.8	138	7.4	4.32	1.78	129	45	150	0.79	9.38	90	11.74	0.51	0.4	4.5	11.31	15.5	46.9	325	6.4	24	345	89	3.4
57	***	48	2	1	1	1.66	70	25.4028	3	9	16	110	235	14	0.11	3.2	135	7.1	4.57	1.83	159	59	86	0.73	9.33	325	5.32	0.56	0.45	4.5	8.41	14.5	43.2	303	12.2	13.6	212	101	1.22
58	***	57	1	3	2	1.6	65	25.3906	72	23	34	100	252	17	0.11	4	141	6.8	4.28	2.11	156	58	188	0.65	8.92	73	1.52	0.82	0.71	4.3	7.14	12.3	38.1	212	5.6	8.2	96	27.4	1.94
59	***	38	1	2	2	1.64	70	26.0262	21	7	4	111	195	17	0.08	5.2	141	6.8	4.63	2.01	122	61	61	0.69	8.97	99	8.47	0.42	0.34	4.2	7.8	13	40.2	261	5.6	14.3	247	15.1	2.64
60	***	47	2	2	2	1.78	115	36.2959	42	7	10	83	248	26	0.07	7.1	142	6.8	4.79	1.98	153	54	204	1.07	9.34	95	1.87	0.47	0.4	4.3	11.7	15.6	48.2	275	5.9	22.7	277	55.1	2.74
61	***	44	2	2	2	1.68	70	24.8016	4	8	6	113	138	18	0.1	3.5	141	7.1	4.42	1.85	67	34	186	0.74	9.11	88	4.8	0.53	0.43	4.1	8.34	14.2	41.5	181	5.3	8.5	133	48.5	0.8
62	***	43	2	1	1	1.76	86	27.7634	0	3	4	95	194	17	0.14	3.7	140	7.1	4.09	1.9	128	48	91	0.98	8.89	91	1.79	0.74	0.6	4.5	7.84	15.6	47.6	318	5.1	15.5	123	92.5	1.76
63	***	43	2	3	2	1.65	53	19.4674	111	35	29	118	209	13	0.08	6.4	139	6.8	4.38	1.89	108	78	117	0.66	9.5	86	0.6	0.39	0.31	4.4	5.94	13.4	40.8	216	5.2	24	419	37.6	1.65
64	***	44	1	1	1	1.65	72	26.4463	82	18	19	114	221	13	0.08	4.3	139	6.8	4.22	1.96	131	62	140	0.56	9.16	87	4.27	0.58	0.5	4.3	7.81	13.3	40.4	269	5.4	15.3	192	45	2.01
65	***	45	2	1	1	1.76	84	27.1178	34	12	24	111	240	37	0.1	4.6	137	7.3	4.22	1.91	147	54	194	0.75	9.26	78	2.3	0.61	0.51	4.7	7.54	15.8	47.4	215	5.8	36.4	175	64.9	1.55
66	***	57	1	1	1	1.55	64	26.6389	0	11	9	79	225	32	0.04	4.4	141	7.4	4.47	1.92	150	65	49	0.82	9.68	80	3.89	0.3	0.26	4.4	9.02	12.9	39.3	254	5.7	26	295	32.9	2.2
67	***	19	1	2	2	1.61	58	22.3757	132	33	22	130	157	12	0.06	3.5	137	7	4.66	1.73	87	61	46	0.63	9.57	89	0.6	0.32	0.26	4.6	6.81	12.8	39.5	334	5.4	14.7	151	5.9	1.34
68	***	60	1	2	2	1.5	65	28.8889	22	5	3	70	223	21	0.12	5.4	142	7.4	3.95	1.82	134	79	50	0.9	9.55	83	1.03	0.61	0.49	4.6	6.67	12.4	38.1	280	5.7	19.6	349	33.8	0.68
69	***	31	1	2	2	1.66	56	20.3223	77	13	19	129	172	10	0.29	3.1	137	7.5	4.31	1.76	81	85	32	0.5	9.29	77	1.52	1.66	1.37	4.6	6.66	11.4	35	310	5.1	19.3	231	11.4	2.56
70	***	70	1	4	2	1.65	93	34.1598	37	22	15	82	163	15	0.11	5.8	143	6.8	3.97	1.81	88	52	22+	0.74	9.21	127	4.53	0.56	0.45	4	5.91	14.7	45.4	212	7.2	13.2	161	27.5	2.08
71	***	37	1	2	2	1.62	85	32.3884	6	15	14	120	177	19	0.1	5.1	139	6.9	4.45	1.74	96	52	147	0.57	9.15	93	2.34	0.62	0.52	4.3	9.2	11.8	36.6	215	5.3	59	268	8.2	2.63
72	***	37	1	1	1	1.67	55	19.721	18	1	5	116	155	17	0.11	4.4	140	6.5	4.29	1.97	91	56	38	0.62	9.48	84	1.42	0.57	0.46	4.2	6.22	11.5	35	310	5.7	24.9	223	9.9	1.11
73	***	67	2	2	2	1.65	85	31.2213	90	28	18	89	279	23	0.1	5.9	139	7.2	4.2	2.22	188	59	160	0.88	9.72	90	2.3	0.69	0.59	4.1	6.42	14.9	44.1	172	5.6	24.1	86	136.2	2.37
74	***	63	2	3	2	1.8	78	24.0741	97	36	20	96	247	18	0.12	5.2	139	7.4	4.33	2	165	50	159	0.78	9.1	113	2.66	0.8	0.68	4.4	8.61	15.4	45.7	300	6.2	24	356	76.4	1.43
75	***	26	2	1	1	1.75	90	29.3878	20	9	5	120	196	142	0.15	7.6	140	7.3	4.2	2.3	111	57	140	0.85	9.2	74	2.09	0.93	0.78	4.7	7.43	15.8	48.5	257	5.6	22	423	93.5	4.89
76	***	25	1	2	2	1.52	75	32.4619	32	23	27	131		18	0.6	6.5	140	7	4	2.3				0.55	9.44	92	2.5	0.87	0.27	4.5	5.73	11.7	35.4	200	5.7	9.05	277	80	1.21
77	***	41	2	1	1	1.75	82	26.7755	17	14	13	116	190	36	0.15	5.7	139	7.2	4.23	2.01			282	0.72	9.57	83	0.77	1.06	0.91	4.6	5.38	15.5	45.5	224	5.5	15.2	345	141.1	0.58
78	***	46	1	3	2	1.68	57	20.1956	105	18	34	114	174	12	0.09	5.5	139	7	4	1.85	97	65	60	0.53	9.14	85	0.6	0.51	0.42	4.2	6.47	12.4	37.4	225	5.6	24	79	6.6	2.45
79	***	37	1	2	2	1.6	88	34.375	11	6	16	119	189	17	0.07	4.8	138	8.1	4.51	1.97	127	43	96	0.57	9.15	84	11.65	0.4	0.33	4.4	8.5	13.1	40.5	228	5.7	16.2	180	20.9	1.82
80	***	36	1	2	2	1.63	98	36.8851	67	13	3	120	178	11	0.07	4.8	137	7.2	4.55	1.87	120	43	73	0.57	9.1	84	21	0.39	0.32	4.3	9.29	12	37	330	6	23.6	214	13.3	1.73
81	***	45	1	2	2	1.62	62	23.6244	42	29	11	111	104	51	0.16	5.4	143	7	4.06	1.95	36	62	32	0.59	9.23	90	2.2	0.62	0.46	4.6	5.07	12.2	37	201	5.8	10	258	28.5	1.55
82	***	20	1	1	1	1.6	40	15.625	36	11	9	132	206	13	0.16	3.4	140	7.2	3.85	1.96	121	68	85	0.6	9.53	85	0.6	1	0.84	4.5	6.68	12.6	39.5	396	5.2	44.4	458	12.3
83	***	52	1	2	2	1.6	68	26.5625	19	6	10	102	258	13	0.08	3.5	144	7	4.5	1.98		75	65	0.65	9.49	91	0.6	0.48	0.4	4.3	5.31	13.4	41	271	5.4	33.8		22	0.61
84	***	70	1	3	2	1.6	55	21.4844	56	20	23	88	298	41	0.17	3.9	139	6.7	4.64	1.95	193	89	78	0.66	10.29	90	0.93	1.14	0.97	4.5	6.98	14	42.1	214		57.5	169	20.1	0.74
85	***	29	1	1	1	1.55	55	22.8928	30	3	14	122	219	13	0.17	5	139	7.2	4.68	2	150	54	77	0.63	9.04	83	0.8	0.47	0.3	4.5	9.93	12.9	39.7	360		12.8	226	18.9	1
86	***	35	2	1	1	1.74	87	28.7356	27	7	9	95	210	26	0.19	7.2	138	7.2	4.7	2.05	146	52	61	1.02	10.29	93	1.02	1.06	0.87	4.7	6.54	14.7	42.9	268	5.1	13.3	217	128.2	0.99
87	***	28	1	1	1	1.51	65	28.5075	20	18	5	122	212	26	0.16	4.5	139	8.1	4.37	1.89	141	57	70	0.58	9.7	94	0.6	1.07	0.91	4.9	5.82	13.7	41.2	295	5.6	9.8	113	23.6	0.93
88	***	47	2	1	1	1.65	78	28.6501	26	19	6	108	276	53	0.13	4.1	142	7.3	4.46	2.46	199	55	110	0.77	9.75	30	1.31	0.33	0.2	4.6	6.02	14.8	4.35	207	5.4	17.6	787	117	1.45
89	***	36	2	2	2	1.78	104	32.8241	85	19	6	115		26	0.56		140	7.5	3.5	2.4	158	48		1	10.2	93	10.2	0.76	0.2	4.5	7.66	14.9	46.7	282		23			3
90	***	46	1	1	1	1.68	128	45.3515	34	19	17	110	195	14	0.07	4.9	140	7.3	4.47	2.04	124	47	121	0.59	9.15	106	10	0.47	0.4	4.1	6.13	12.6	38.7	250	5.7	7.1	146	44	1.29
91	***	21	1	1	1	1.7	61	21.1073	15	14	14	125	130	14	0.17	4.9	137	7.2	4.71	1.91	49	69	60	0.69	9.61	83	0.6	0.81	0.64	4.8	4.95	12.9	38.3	238	4.8	11.4	195		0.93
92	***	40	1	1	1	1.68	113	40.0368	27	25	13	115	186	21	0.07	4.1	139	6.4	4.94	1.85	114	56	82	0.59	8.66	96	9.59	0.32	0.25	3.8	7.33	13.3	39.8	295	5.8	19.1	122	19.3	1.52
93	***	35	1	1	1	1.6	61	23.8281	44	5	6	127	209	36	0.06	3.2	138	7.2	4.67	1.97	122	69	91	0.49	9.45	87	1.38	0.26	0.22	4.5	4.27	13.6	39.9	253	5.2	17.61	139	24	1.17
94	***	18	2	3	2	1.85	100	29.2184	2	3	4	127	152	19	0.19	4.7	141	7.6	4.51	1.86	94	52	31	0.86	10.14	82	1.28	0.78	0.59	5	7.66	15.7	45.2	221	4.8	26	153	38.5	1.82
95	***	20	2	1	1	1.8	88	27.1605	56	8	7	121	188	26	0.16	6.2	139	7.3	3.99	1.88	120	50	88	0.91	9.94	92	2.33	0.99	0.83	5.1	10.02	16	46.2	210	5.1	14	135	63.8	1.64
96	***	46	2	2	2	1.78	120	37.874	12	7	7	106	223	100	0.17	6.2	140	7.7	4.24	2.13	151	40	158	0.84	9.79	116	3.95	1.06	0.89	4.8	7.11	15.5	46.8	249	6.7	17	133	171.2	4.5
97	***	35	2	3	2	1.82	71	21.4346	2	8	12	120	199	92	0.17	5.3	140	7.5	4.47	2.16				0.74	10.05	98	0.6	1.21	1.04	5	7.6	15.2	44.2	208	4.8	8.4			1.04
98	***	62	1	1	1	1.6	60	23.4375	28	6	6	101	289	14	0.08	4.7	141	7.2	4.49	2.1	183	89	85	0.54	10.05	88	7.64	0.54	0.46	4.5	11.98	14.2	42.7	231	5.4	14.3	217		3.92
99	***	19	2	1	1	1.8	82	25.3086	43	11	13	130	214	37	0.18	6.8	143	7.8	4.71	2.2	151	40	114	0.79	10.36	83	2.33	0.65	0.47	5	6.04	17	49.9	271	5.5	9.08	203	49	2
100	***	33	1	1	1	1.77	88	28.089	8	2	7	122	355	54	0.07	6.7	137	7.3	4.64	1.86	209	70	379	0.74	9.95	98	1.37	0.52	0.45	4.7	9.53	16.3	47.3	263	5.5	19.43	234	59	0.53
101	***	54	1	2	2	1.68	72	25.5102	85	6	9	95	207	13	0.08	5.5	141	7.2	5.29	2.21	136	47	118	0.72	9.33	104	1.56	0.6	0.52	4.4	8.38	13.9	41.3	233	5.4	12.85	103	44	1.35
102	***	21	2	2	2	1.83	84	25.0829	10	9	7	125	227	30	0.24	6	139	8	4.52	2.15	153	48	130	0.86	10.12	86	0.78	0.75	0.51	5.2	8.42	15.1	44	254	5	16.2	445	179	1.9
103	***	22	2	2	2	1.77	73	23.3011	98	24	28	124	284	19	0.05	5	139	7.2	4	2.08	169	67	239	0.84	9.21	77	2.02	0.32	0.27	4.4	3.81	14.2	40.7	166	5.2	32.4	189	58.8	4.55
104	***	21	1	2	2	1.63	55	20.7008	31	12	14	141	197	14	0.5	5	137	7.5	4.09	1.8	117	68	60	0.48	9.5	83	0.9	0.78	0.28	4.33	5.27	12.5	37.7	355	7	16	155		1.64
105	***	25	1	1	1	1.6	70	27.3437	90	9	11	138	160	13	0.09	5.9	139	7.7	4.09	2.09	97	51	62	0.47	9.26	85	16	0.51	0.42	4.4	8.42	11.5	35.2	273	5.3	9.3	160	22.1	1.46
106	***	54	1	1	1	1.63	76	28.6048	92	8	19	110	214	40	0.07	3.6	137	7.4	4.59	2.03	128	66	100	0.5	9.36	81	3.07	0.43	0.36	4.3	6.83	13.1	39.8	268	5.7	28	161		2.71
107	***	59	1	1	1	1.55	55	22.8928	1	1	1	86	176	11	0.07	4.7	139	6.6	4.28	1.9	97	65	71	0.76	9.04	98	4.84	0.42	0.35	4.1	5.75	11.3	35.6	332	6.3	12	175	14.9	2.18
108	***	42	1	1	1	1.65	72	26.4463	24	11	14	119		32	0.06	5.5	134	7.2	4.6	2.3				0.54	8.9	122	12.4	0.27	0.21		5.35	12.2	36.9	170	8	17
109	***	59	2	1	1	1.8	76	23.4568	99	6	6	105	228	20	0.14	5.2	141	6.7	4.23	2.01	165	41	108	0.69	9	89	7.37	0.74	0.6	4.1	8.24	14	42.5	356	5.8	15	183	97.8
110	***	47	1	3	2	1.76	80	25.8264	39	19	28	94	241	16	0.08	5.3	141	7.4	4.52	1.73	147	86	38	0.76	10.31	92	0.6	0.49	0.41	4.6	8.75	13.2	39.7	320	5.3	27.2	307	30.6	1.45
111	***	22	1	4	2	1.55	55	22.8928	28	28	9	131	208	9	0.19	3.6	140	6.7	4.49	2.06	127	67	69	0.58	9.71	87	8.48	1.12	0.93	4.3	8.93	12.1	37.4	396	4.9	16.38	236	43	0.94
112	***	38	1	1	1	1.58	60	24.0346	83	12	17	119	191	17	0.08	4.5	137	6.9	4.06	1.75	123	39	147	0.56	8.82	94	1.64	0.61	0.53	4.2	6.3	11.3	34	258	5.7	24
113	***	65	1	4	2	1.57	87	35.2955	39	16	16	72	292	21	0.09	5.9	141	7.3	4.06	1.89	185	84	117	0.86	9.94	99	3.77	0.5	0.41	4.3	5.86	13.9	42.6	448	5.8	45.5	194	55.3	1.43
114	***	44	2	2	2	1.73	73	24.3911	44	29	11	106	229	24	0.1	5.7	139	7.2	4.7	2.04	130	68	154	0.84	9.62	87	1.15	0.63	0.53	4.6	7.82	15.7	46.3	259	5.7	17.1	166	59.3	2.57
115	***	32	1	4	2	1.58	64	25.6369	12	2	14	122	183	38	0.09	5.1	140	7.1	4.42	2.02	113	60	52	0.6	9.27	87	1.16	0.55	0.46	4.6	6.03	11.6	35.5	261	5.8	12.1	275	68.8	2.07
116	***	52	1	2	2	1.7	90	31.1419	20	13	11	97	237	20	0.06	3.6	137	7.1	5.29	1.9	145	63	146	0.72	9.72	94	2.79	0.43	0.37	4.4	6.48	13	40.1	201	6.1	29.4	237	32	2.71
117	***	44	1	2	2	1.68	50	17.7154	32	29	32	108	170	8	0.09	1.7	137	7.1	4.21	1.69	89	68	63	0.66	9.15	104	0.6	0.49	0.4	4.5	5.51	10.5	32.8	330	5.4	13.6	153	4.7	2.15
118	***	46	1	3	2	1.56	65	26.7094	118	35	28	110	192	16	0.06	4.6	140	6.7	4.22	1.96	109	70	64	0.59	8.99	92	2.21	0.34	0.28	4.3	6.18	11.4	35.5	272	5.5	28.28	174	4.9	2.41
119	***	41	1	2	2	1.62	55	20.9572	43	20	20	112	158	10			140		4.64		83	61	71	0.64	9.41	83					6.56	12.1	36.2	218	7	23	297		0.96
120	***	74	2	2	2	1.69	102	35.713	35	11	14	80	215	18	0.14	4.3	145	7	5.29	1.96	135	47	166	0.94	9.58	99	1.79	0.87	0.73	4.3	6.18	15.5	47.1	261	5.3	42.1	235	11.9	0.76
121	***	27	2	2	2	1.78	100	31.5617	24	13	17	120	146	75	0.15	6.8	138	7.2	4.29	1.93	95	41	48	0.86	9.51	91	3.94	0.89	0.83	4.5	8.23	16.6	49.3	213	5.5	15			1.59
122	***	25	2	2	2	1.68	87	30.8248	51	13	20	113	130	47	0.13	5.9	140	6.6	3.95	2.14	76	38	79	0.94	9.06	80	52.98	0.28	0.15	4.3	5.5	14.8	43.4	212	4.8	14.2	443	211	1.63
123	***	47	2	3	2	1.72	90	30.4218	72	16	15	110	270	23	0.03	7.5	140	6.8	4.2	1.92	178	49	217	0.75	9.56	98	5.43	0.29	0.22	4.6	6.9	14	41.2	241	5.9	19.71	152	198	0.93
124	***	23	1	1	1	1.63	89	33.4977	83	15	28	128	239	128	0.07	6.5	139	7.4	4.14	2.13	130	47	310	0.62	9.75	97	1.35	0.49	0.42	4.7	7.74	14	40.9	339	5	14.5	166	60.9	2.55
125	***	26	1	2	2	1.67	50	17.9282	22	18	18	126	229	10	0.09	5.2	137	7.2	4.83	2.13	128	89	60	0.6	9.26	72	9.81	0.58	0.49	4.5	9.37	12	36.2	324	4.9	32.2	166	38	1.04
126	***	51	1	4	2	1.55	58	24.1415	68	7	10	101		28	0.16	5.7	141	7	4.18	1.87	128	89	52	0.7	9.99	104	1.68	1.12	0.96	4.5	5.71	12.8	37.9	204	5.7	37.9	355	18.3	2.69
127	***	33	1	3	2	1.63	62	23.3355	4	3	6	112		9	0.11	5	138	7.3	4.47	2.06				0.71	9.27	100	1.53	0.76	0.65	4.6	7.91	13.6	40.3	270		22
128	***	23	1	1	1	1.6	57	22.2656	43	22	31	124	197	16	0.32	3.5	138	7.1	4	2.02	117	68	60	0.8	9.5	118	0.8	1.22	0.9	3.8	4.7	13.8	42.3	186	7.5	20	202	34	2.39
129	***	47	1	2	2	1.58	72	28.8415	30	27	13	141	229	13	0.25	3.7	139	7.4	4.1	1.98	130	68	154	0.78	9.2	126	1.5	1	0.75	3.7	4.6	12.1	37	220	7.1	19	216	56	2.45
